# Supplementary material for: The effect of group size, age and handling frequency on inter-male aggression in CD 1 mice
Source: Sci Rep. 2020 Feb 10;10:2253. doi: 10.1038/s41598-020-59012-4 (PMC7010790; doi:10.1038/s41598-020-59012-4)
Supplement: Supplementary file 2 — Supplementary Dataset [file 41598_2020_59012_MOESM2_ESM.xlsx]

## Sheet: PALS
Cage	Age treatment	Group size	Handling treatment	Batch	Avg of PALS	Log10 Avg of PALS +1
1	7	3	Min	1	0.0370367	0.0157941
2	5	2	Scr	1	0	0
3	5	2	Min	1	0.055555	0.0234809
4	7	1	Scr	1	0	0
5	5	3	Min	1	0	0
6	5	3	Scr	1	0	0
7	5	1	Min	1	0	0
8	7	3	Scr	1	0	0
9	7	2	Scr	1	0.055555	0.0234809
10	7	2	Min	1	0.66667	0.22185
11	7	1	Min	1	0	0
12	5	1	Scr	1	0	0
13	7	3	Scr	1	0	0
14	5	2	Min	1	0.72222	0.236089
15	5	2	Scr	1	0	0
16	5	3	Min	1	0	0
17	7	1	Scr	1	0	0
18	5	1	Min	1	0	0
19	7	3	Scr	1	0.11111	0.0457571
20	5	3	Scr	1	0	0
21	5	1	Min	1	0	0
22	7	3	Min	1	0.0370367	0.0157941
23	7	2	Min	1	0.055555	0.0234809
24	7	2	Scr	1	0	0
25	5	2	Scr	1	0.24074	0.0936808
26	7	1	Min	1	0	0
28	5	3	Min	1	0	0
29	7	1	Scr	1	0	0
30	7	2	Scr	1	0	0
31	5	3	Scr	1	0.0740733	0.0310339
32	7	1	Min	1	0	0
33	5	1	Scr	1	0	0
34	7	3	Min	1	0	0
35	7	2	Min	1	0	0
36	5	2	Min	1	0.22222	0.0871494
37	7	2	Scr	2	0	0
38	5	1	Scr	2	0	0
39	7	2	Min	2	0	0
40	7	3	Scr	2	0	0
41	5	2	Scr	2	0.166665	0.0669462
42	7	1	Scr	2	0	0
43	5	3	Min	2	0.0370367	0.0157941
44	7	3	Min	2	0	0
45	7	1	Scr	2	0	0
46	5	1	Scr	2	0	0
47	7	3	Min	2	0.0370367	0.0157941
48	5	3	Min	2	0	0
49	5	1	Min	2	0.11111	0.0457571
50	5	2	Min	2	0	0
51	7	1	Min	2	0	0
52	5	3	Scr	2	0	0
53	7	1	Min	2	0.33333	0.124938
54	5	1	Min	2	0.22222	0.0871494
55	5	2	Min	2	0.27778	0.106456
56	7	2	Min	2	0.055555	0.0234809
57	7	3	Scr	2	0	0
58	5	3	Scr	2	0.0370367	0.0157941
59	7	2	Scr	2	0	0
60	5	2	Scr	2	0.055555	0.0234809

## Sheet: Sucrose, BWT, food, & nest
Cage	Batch	Group size	Age treatment	Handling treatment	Sick observation per week	Fight wounds observed	Week	Sucrose consumption	Food intake per animal	Body weight cage avg	Log10 Food intake per animal	Nest score w/o P's data
7	1	1	5	Min	0	0	1	0.1	31	28.3	1.49136	5
18	1	1	5	Min	0	0	1	0.2	32	28.5	1.50515	4.75
21	1	1	5	Min	0	0	1	0	20.3	28.8	1.3075	5
12	1	1	5	Scr	0	0	1	0	37.5	31.7	1.57403	4.75
33	1	1	5	Scr	0	0	1	0	30	29.1	1.47712	5
11	1	1	7	Min	0	0	1	0.1	28.9	29.8	1.4609	4.5
26	1	1	7	Min	0	0	1	0.2	32.8	30.4	1.51587	5
32	1	1	7	Min	0	0	1	0.4	40.9	33.6	1.61172	4.5
4	1	1	7	Scr	0	0	1	0.1	34.1	33.1	1.53275	4.75
17	1	1	7	Scr	0	0	1	0	58.2	31.6	1.76492	3.5
29	1	1	7	Scr	0	0	1	0.4	49.7	33.5	1.69636	3.75
3	1	2	5	Min	0	0	1	0.15	32.2	32.15	1.50786	3.75
14	1	2	5	Min	0	0	1	0.15	33.5	29.75	1.52504	4.75
36	1	2	5	Min	0	0	1	0	32.5	30.65	1.51188	5
2	1	2	5	Scr	0	0	1	0.35	18.4	33.35	1.26482	3
15	1	2	5	Scr	0	0	1	0.1	32.1	32.2	1.50651	4.75
25	1	2	5	Scr	0	0	1	0.05	35.6	31.4	1.55145	5
10	1	2	7	Min	0	0	1	0.05	40.3	34.65	1.60531	5
23	1	2	7	Min	0	0	1	0.1	36	33.95	1.5563	5
35	1	2	7	Min	0	0	1	0.15	33.5	30.9	1.52504	4.75
9	1	2	7	Scr	0	0	1	0.1	34	33.05	1.53148	4.25
24	1	2	7	Scr	0	0	1	0	29.9	31.75	1.47567	5
30	1	2	7	Scr	0	0	1	0	31.9	33.3	1.50379	5
37	1	2	7	Scr	0	0	1	0.05	40.1	32.65	1.60314	4
5	1	3	5	Min	0	0	1	0.07	29.4	29.967	1.46835	3.5
16	1	3	5	Min	0	0	1	0.07	32.6	31.867	1.51322	4.25
28	1	3	5	Min	0	0	1	0	31.2	31.933	1.49415	5
6	1	3	5	Scr	0	0	1	0.07	34.3	31.667	1.53529	5
20	1	3	5	Scr	0	0	1	0.13	33.4	31.867	1.52375	4.25
31	1	3	5	Scr	0	0	1	0.1	30.9	30.567	1.48996	4.75
1	1	3	7	Min	0	0	1	0.1	30.8	32.867	1.48855	3.25
22	1	3	7	Min	0	0	1	0.07	31.5	34.567	1.49831	4.75
34	1	3	7	Min	0	0	1	0.03	32.4	33.867	1.51055	5
8	1	3	7	Scr	0	0	1	0	34.7	35.033	1.54033	4.5
13	1	3	7	Scr	0	0	1	0.17	37.8	36.6	1.57749	4.75
19	1	3	7	Scr	0	0	1	0.03	31.1	33.167	1.49276	3.75
7	1	1	5	Min	0	0	2		34.7	29.7	1.54033
18	1	1	5	Min	0	0	2		35.2	29.6	1.54654
21	1	1	5	Min	0	0	2		40.6	30.9	1.60853
12	1	1	5	Scr	0	0	2		39.5	35.3	1.5966
33	1	1	5	Scr	0	0	2		33.5	31.1	1.52504
11	1	1	7	Min	0	0	2		31.3	30.4	1.49554
26	1	1	7	Min	0	0	2		37.3	31.9	1.57171
32	1	1	7	Min	0	0	2		40.3	34.7	1.60531
4	1	1	7	Scr	0	0	2		37.1	33.3	1.56937
17	1	1	7	Scr	0	0	2		49.1	32.2	1.69108
29	1	1	7	Scr	0	0	2		72.5	34.7	1.86034
3	1	2	5	Min	0	0	2		36.8	34.3	1.56585
14	1	2	5	Min	0	0	2		41.9	31.95	1.62221
36	1	2	5	Min	0	0	2		37.3	32.45	1.57171
2	1	2	5	Scr	0	1	2		39.4	34.9	1.5955
15	1	2	5	Scr	0	0	2		37.2	34.1	1.57054
25	1	2	5	Scr	0	0	2		34.5	33.6	1.53782
10	1	2	7	Min	0	0	2		40.6	36.85	1.60853
23	1	2	7	Min	0	0	2		36.9	35.4	1.56703
35	1	2	7	Min	0	0	2		56.7	31.7	1.75358
9	1	2	7	Scr	0	0	2		35	35.1	1.54407
24	1	2	7	Scr	0	0	2		33	33.15	1.51851
30	1	2	7	Scr	0	0	2		34.3	34.3	1.53529
37	1	2	7	Scr	0	0	2		35.8	34.2	1.55388
5	1	3	5	Min	0	0	2		33.7	32.47	1.52763
16	1	3	5	Min	0	0	2		36.8	33.93	1.56585
28	1	3	5	Min	0	0	2		35.8	33.97	1.55388
6	1	3	5	Scr	0	0	2		35	33.43	1.54407
20	1	3	5	Scr	0	0	2		36.1	33.8	1.55751
31	1	3	5	Scr	0	0	2		33.6	32.1	1.52634
1	1	3	7	Min	0	0	2		50.4	33.8	1.70243
22	1	3	7	Min	0	0	2		38.7	35.3	1.58771
34	1	3	7	Min	0	1	2		36.9	35.27	1.56703
8	1	3	7	Scr	0	0	2		38.4	36.87	1.58433
13	1	3	7	Scr	0	0	2		42.6	38.03	1.62941
19	1	3	7	Scr	0	0	2		33.6	34.77	1.52634
7	1	1	5	Min	0	0	3		34.5	31.1	1.53782	5
18	1	1	5	Min	0	0	3		35	30.1	1.54407	4.25
21	1	1	5	Min	0	0	3		34.3	32.7	1.53529	5
12	1	1	5	Scr	0	0	3		42.3	36.7	1.62634	4.75
33	1	1	5	Scr	0	0	3		32.9	31.6	1.5172	5
11	1	1	7	Min	0	0	3		34	31	1.53148	4.5
26	1	1	7	Min	0	0	3		37.2	32.8	1.57054	5
32	1	1	7	Min	0	0	3		39.1	35.4	1.59218	4.75
4	1	1	7	Scr	0	0	3		34.1	33.7	1.53275	4.25
17	1	1	7	Scr	0	0	3		48.9	33.3	1.68931	4.25
29	1	1	7	Scr	0	0	3		75.8	34.7	1.87967	4.25
3	1	2	5	Min	0	0	3		34.8	35.95	1.54158	4.25
14	1	2	5	Min	0	0	3		40.4	33.2	1.60638	4.75
36	1	2	5	Min	0	0	3		36.6	33.8	1.56348	5
2	1	2	5	Scr	0	0	3		39.7	35.9	1.59879	4.25
15	1	2	5	Scr	0	0	3		36.1	36.05	1.55751	5
25	1	2	5	Scr	0	0	3		34.1	34.65	1.53275	5
10	1	2	7	Min	0	0	3		42.4	37.8	1.62737	5
23	1	2	7	Min	0	0	3		34	36.15	1.53148	5
35	1	2	7	Min	0	0	3		48.4	32.55	1.68485	4.5
9	1	2	7	Scr	0	0	3		36.1	36.05	1.55751	5
24	1	2	7	Scr	0	0	3		35.1	34.25	1.54531	4.75
30	1	2	7	Scr	0	0	3		33.1	34.7	1.51983	4
37	1	2	7	Scr	0	0	3		34.2	35.8	1.53403	4.75
5	1	3	5	Min	0	0	3		33.6	33.63	1.52634	4.5
16	1	3	5	Min	0	0	3		34.7	35.43	1.54033	4.75
28	1	3	5	Min	0	0	3		34.6	35.2	1.53908	5
6	1	3	5	Scr	0	0	3		34.6	34.83	1.53908	4.75
20	1	3	5	Scr	0	0	3		33.8	34.77	1.52892	4.25
31	1	3	5	Scr	0	0	3		31.3	32.97	1.49554	4.75
1	1	3	7	Min	0	0	3		31.3	35.1	1.49554	4.25
22	1	3	7	Min	0	0	3		33.1	36.43	1.51983	4.75
34	1	3	7	Min	0	0	3		36	36.67	1.5563	5
8	1	3	7	Scr	0	0	3		35.7	36.83	1.55267	4.25
13	1	3	7	Scr	0	0	3		41.9	38.47	1.62221	4.75
19	1	3	7	Scr	0	0	3		32.5	35.3	1.51188	4
7	1	1	5	Min	0	0	4	0.1	32.9	32	1.5172	5
18	1	1	5	Min	0	0	4	0	35.6	32.1	1.55145	3.5
21	1	1	5	Min	0	0	4	0	34.2	33.8	1.53403	4.5
12	1	1	5	Scr	0	0	4	0.1	41.5	38	1.61805	3.75
33	1	1	5	Scr	0	0	4	0.1	30.7	32	1.48714	4
11	1	1	7	Min	0	0	4	0.1	38.6	32.1	1.58659	4.75
26	1	1	7	Min	0	0	4	0.1	35.6	33.2	1.55145	5
32	1	1	7	Min	0	0	4	0.1	39.6	36.1	1.5977	3
4	1	1	7	Scr	0	0	4	0.2	35.3	34.2	1.54777	5
17	1	1	7	Scr	0	0	4	0	77	32.7	1.88649	3
29	1	1	7	Scr	0	0	4	0.1	43.8	36.2	1.64147	4
3	1	2	5	Min	0	0	4	0.15	34.4	37.3	1.53656	3.75
14	1	2	5	Min	0	0	4	0.1	42.3	32.95	1.62634	3.25
36	1	2	5	Min	0	0	4	0.1	36.9	34.55	1.56703	4.75
2	1	2	5	Scr	0	0	4	0.1	38.7	37	1.58771	4.75
15	1	2	5	Scr	0	0	4	0.15	38.8	38.1	1.58883	4.75
25	1	2	5	Scr	0	0	4	0.05	32.9	36.25	1.5172	5
10	1	2	7	Min	0	0	4	0.15	41.3	39.45	1.61595	4.25
23	1	2	7	Min	0	0	4	0.4	35.3	37.05	1.54777	5
35	1	2	7	Min	0	0	4	0.05	46.8	34	1.67025	4.25
9	1	2	7	Scr	0	0	4	0.1	37.1	37.75	1.56937	5
24	1	2	7	Scr	0	0	4	0.2	33.3	34.7	1.52244	4
30	1	2	7	Scr	0	0	4	0.1	33	35.4	1.51851	4
37	1	2	7	Scr	0	0	4	0.1	35.3	36.35	1.54777	4
5	1	3	5	Min	0	0	4	0.07	33.1	34.47	1.51983	4.25
16	1	3	5	Min	0	0	4	0.03	34.1	36.7	1.53275	3.5
28	1	3	5	Min	0	0	4	0	35	36.27	1.54407	5
6	1	3	5	Scr	0	0	4	0.13	33.8	35.9	1.52892	5
20	1	3	5	Scr	0	0	4	0.1	32.7	36.5	1.51455	3.25
31	1	3	5	Scr	0	0	4	0.03	31.1	34.13	1.49276	3.5
1	1	3	7	Min	0	0	4	0.17	31.9	35.97	1.50379	5
22	1	3	7	Min	0	0	4	0.07	35.4	38.3	1.549	4.25
34	1	3	7	Min	0	0	4	0.07	36.4	38.03	1.5611	5
8	1	3	7	Scr	0	0	4	0.03	36.2	37.9	1.55871	5
13	1	3	7	Scr	0	0	4	0.23	43.5	39.67	1.63849	5
19	1	3	7	Scr	0	0	4	0.13	32.3	36.43	1.5092	5
7	1	1	5	Min	0	0	5		35.1	32.5	1.54531	5
18	1	1	5	Min	0	0	5		56.1	33.7	1.74896	4.25
21	1	1	5	Min	0	0	5		31	37.8	1.49136	4.5
12	1	1	5	Scr	0	0	5		40.4	39.7	1.60638	4.5
33	1	1	5	Scr	0	0	5		31.4	33.2	1.49693	4.75
11	1	1	7	Min	0	0	5		30.8	34	1.48855	5
26	1	1	7	Min	0	0	5		34.1	34.4	1.53275	5
32	1	1	7	Min	0	0	5		37.9	37.6	1.57864	4.75
4	1	1	7	Scr	0	0	5		33.6	33.8	1.52634	5
17	1	1	7	Scr	0	0	5		49.5	34.4	1.69461	4
29	1	1	7	Scr	0	0	5		42.4	37.5	1.62737	5
3	1	2	5	Min	0	0	5		31.6	39.15	1.49969	3.75
14	1	2	5	Min	0	0	5		52.5	34.45	1.72016	4.75
36	1	2	5	Min	0	0	5		35	35.9	1.54407	5
2	1	2	5	Scr	0	0	5		39.2	38.75	1.59329	4.25
15	1	2	5	Scr	0	0	5		35.8	39.9	1.55388	5
25	1	2	5	Scr	0	0	5		32.7	37.5	1.51455	5
10	1	2	7	Min	0	0	5		44.1	40.95	1.64444	5
23	1	2	7	Min	0	0	5		33.8	37.9	1.52892	5
35	1	2	7	Min	0	0	5		46	35.8	1.66276	5
9	1	2	7	Scr	0	0	5		36.8	38.75	1.56585	5
24	1	2	7	Scr	0	0	5		31.9	35.9	1.50379	4
30	1	2	7	Scr	0	0	5		32.1	35.4	1.50651	5
37	1	2	7	Scr	0	0	5		35.6	37.95	1.55145	4.75
5	1	3	5	Min	0	0	5		33.2	36.47	1.52114	4.75
16	1	3	5	Min	0	0	5		33.8	38.67	1.52892	4.75
28	1	3	5	Min	0	0	5		34	38	1.53148	5
6	1	3	5	Scr	0	0	5		32.8	37.57	1.51587	5
20	1	3	5	Scr	0	0	5		37.9	37.8	1.57864	4
31	1	3	5	Scr	0	0	5		32.5	35.43	1.51188	4.75
1	1	3	7	Min	0	0	5		31.3	36.23	1.49554	5
22	1	3	7	Min	0	0	5		37.1	36.27	1.56937	4.5
34	1	3	7	Min	0	0	5		41.6	38.93	1.61909	4.25
8	1	3	7	Scr	0	0	5		36.1	39.27	1.55751	4.5
13	1	3	7	Scr	0	0	5		43.1	39.77	1.63448	4.75
19	1	3	7	Scr	0	0	5		33.2	38.1	1.52114	4.25
7	1	1	5	Min	0	0	6		33.2	32.7	1.52114	4.5
18	1	1	5	Min	0	0	6		57.2	35.6	1.7574	4.25
21	1	1	5	Min	0	0	6		32.7	37	1.51455	4.5
12	1	1	5	Scr	0	0	6		39.9	40.1	1.60097	4.75
33	1	1	5	Scr	0	0	6		30.7	33.5	1.48714	4.5
11	1	1	7	Min	0	0	6			35.1		4.75
26	1	1	7	Min	0	0	6		35.6	35.3	1.55145	5
32	1	1	7	Min	0	0	6		37.1	38.9	1.56937	5
4	1	1	7	Scr	0	0	6		33.2	34.8	1.52114	5
17	1	1	7	Scr	0	0	6		66.8	34	1.82478	4.25
29	1	1	7	Scr	0	0	6		45.3	37.1	1.6561	4.75
3	1	2	5	Min	0	0	6		35.3	40.5	1.54777	4.25
14	1	2	5	Min	0	0	6		60.9	35.35	1.78462	4.75
36	1	2	5	Min	0	0	6		35.1	35.25	1.54531	4.75
2	1	2	5	Scr	0	0	6		41.5	38.75	1.61805	4.75
15	1	2	5	Scr	0	0	6		35.7	40.5	1.55267	5
25	1	2	5	Scr	0	0	6		33.6	38.4	1.52634	4
10	1	2	7	Min	0	0	6		49.9	42.3	1.6981	5
23	1	2	7	Min	0	0	6		34.9	38.45	1.54283	4.5
35	1	2	7	Min	0	0	6		49.6	35.8	1.69548	4.75
9	1	2	7	Scr	0	0	6		41.5	38.8	1.61805	4.75
24	1	2	7	Scr	0	0	6		33.7	37.2	1.52763	5
30	1	2	7	Scr	0	0	6		32.3	36.3	1.5092	4.5
37	1	2	7	Scr	0	0	6		35.7	38.7	1.55267	4.75
5	1	3	5	Min	0	0	6		33.6	37.67	1.52634	4.75
16	1	3	5	Min	0	0	6		34.9	39.87	1.54283	4.5
28	1	3	5	Min	0	0	6		37.4	39.6	1.57287	5
6	1	3	5	Scr	0	0	6		33.3	38.03	1.52244	4.75
20	1	3	5	Scr	0	0	6		35.5	38.67	1.55023	3.75
31	1	3	5	Scr	0	0	6		29.8	36.1	1.47422	4.75
1	1	3	7	Min	0	0	6		32.9	37.93	1.5172	4.75
22	1	3	7	Min	0	0	6		38.4	40.67	1.58433	4.5
34	1	3	7	Min	0	0	6		41.7	40.4	1.62014	4.5
8	1	3	7	Scr	0	0	6		38.5	40.3	1.58546	4.75
13	1	3	7	Scr	0	0	6		42.9	41.63	1.63246	4.5
19	1	3	7	Scr	0	0	6		34.6	38.83	1.53908	4.5
7	1	1	5	Min	0	0	7		31.8	34.4	1.50243	5
18	1	1	5	Min	0	0	7		38.6	37.5	1.58659	4.75
21	1	1	5	Min	0	0	7		32.3	37.6	1.5092	4.75
12	1	1	5	Scr	0	0	7		42.8	42.1	1.63144	4.25
33	1	1	5	Scr	0	0	7			34.3		4.5
11	1	1	7	Min	0	0	7		32.8	35.4	1.51587	5
26	1	1	7	Min	0	0	7		35.8	36	1.55388	5
32	1	1	7	Min	0	0	7		45	38.9	1.65321	5
4	1	1	7	Scr	0	0	7		34.2	35.8	1.53403	4.5
17	1	1	7	Scr	0	0	7		57	35.5	1.75587	4.25
29	1	1	7	Scr	0	0	7		41.9	38.9	1.62221	5
3	1	2	5	Min	0	0	7		35.3	42.2	1.54777	4.25
14	1	2	5	Min	0	0	7		57.4	35.85	1.75891	4.75
36	1	2	5	Min	0	0	7		33.5	36.65	1.52504	5
2	1	2	5	Scr	0	0	7		45	40.05	1.65321	5
15	1	2	5	Scr	0	0	7		38.4	42.6	1.58433	5
25	1	2	5	Scr	0	0	7		34.3	39.05	1.53529	4.5
10	1	2	7	Min	0	0	7		49.5	43.7	1.69461	5
23	1	2	7	Min	0	0	7		35.5	39.55	1.55023	5
35	1	2	7	Min	0	0	7		43.8	37.25	1.64147	5
9	1	2	7	Scr	0	0	7		43.1	40.2	1.63448	4.75
24	1	2	7	Scr	0	0	7		34	38.65	1.53148	4.5
30	1	2	7	Scr	0	0	7		32.9	37.4	1.5172	4.75
37	1	2	7	Scr	0	0	7		32.6	40	1.51322	4
5	1	3	5	Min	0	0	7		34.4	38.9	1.53656	4.75
16	1	3	5	Min	0	0	7		34.4	40.8	1.53656	4.75
28	1	3	5	Min	0	0	7		57.2	40.4333	1.7574	4.75
6	1	3	5	Scr	0	0	7		32.9	39.1667	1.5172	5
20	1	3	5	Scr	0	0	7		35.6	39.3	1.55145	4.5
31	1	3	5	Scr	0	0	7		34	37.2333	1.53148	4.75
1	1	3	7	Min	0	0	7		32.3	38.9333	1.5092	5
22	1	3	7	Min	0	0	7		39.1	42.1333	1.59218	4.5
34	1	3	7	Min	0	0	7		41.8	41.9333	1.62118	5
8	1	3	7	Scr	0	0	7		37.5	41.3333	1.57403	5
13	1	3	7	Scr	0	0	7		46.2	43.0333	1.66464	4.5
19	1	3	7	Scr	0	0	7		34.8	40.5667	1.54158	5
7	1	1	5	Min	0	0	8	0.3	37.3	35.4	1.57171
18	1	1	5	Min	0	0	8	0.1	38.7	37.7	1.58771
21	1	1	5	Min	0	0	8	0.1	31	39.3	1.49136
12	1	1	5	Scr	0	0	8	0.3	45.8	42.9	1.66087
33	1	1	5	Scr	0	0	8	0.1	32.9	34.2	1.5172
11	1	1	7	Min	0	0	8	0.3	31.5	35.8	1.49831
26	1	1	7	Min	0	0	8	0.1	36	37.1	1.5563
32	1	1	7	Min	0	0	8	0.4	35.9	39.4	1.55509
4	1	1	7	Scr	0	0	8	0.2	35.8	36.6	1.55388
17	1	1	7	Scr	0	0	8	0	86.3	35.8	1.93601
29	1	1	7	Scr	0	0	8	0.1	56.5	38.8	1.75205
3	1	2	5	Min	0	0	8	0.2	33.5	43.35	1.52504
14	1	2	5	Min	0	0	8	0	57.9	36.95	1.76268
36	1	2	5	Min	0	0	8	0.05	38.8	37.1	1.58883
2	1	2	5	Scr	0	0	8	0.15	39.3	40.45	1.59439
15	1	2	5	Scr	0	0	8	0.15	36.4	43.15	1.5611
25	1	2	5	Scr	0	0	8	0.1	33.6	39.4	1.52634
10	1	2	7	Min	0	0	8	0.05	45.7	44.55	1.65992
23	1	2	7	Min	0	0	8	0.1	38.7	39.95	1.58771
35	1	2	7	Min	0	0	8	0.05	41.6	37.65	1.61909
9	1	2	7	Scr	0	0	8	0	43	41.45	1.63347
24	1	2	7	Scr	0	0	8	0.15	33.4	38.9	1.52375
30	1	2	7	Scr	0	0	8	0.05	34.3	38.1	1.53529
37	1	2	7	Scr	0	0	8	0.1	35.7	40.45	1.55267
5	1	3	5	Min	0	0	8	0.2	32.7	39.07	1.51455
16	1	3	5	Min	0	0	8	0.1	33.8	41.6	1.52892
28	1	3	5	Min	0	0	8	0.03	16.6	40.7	1.22011
6	1	3	5	Scr	0	0	8	0.2	33.5	39.5	1.52504
20	1	3	5	Scr	0	0	8	0.1	35.2	40.1	1.54654
31	1	3	5	Scr	0	0	8	0.1	36	37.57	1.5563
1	1	3	7	Min	0	0	8	0.13	33.1	39.57	1.51983
22	1	3	7	Min	0	0	8	0.1	38	42.6	1.57978
34	1	3	7	Min	0	0	8	0.23	38.7	43.33	1.58771
8	1	3	7	Scr	0	0	8	0.07	37.3	42.03	1.57171
13	1	3	7	Scr	0	0	8	0.17	45.8	42.1	1.66087
19	1	3	7	Scr	0	0	8	0.17	35.7	40.47	1.55267
7	1	1	5	Min	0	0	9		34.2	34.9	1.53403	4.25
18	1	1	5	Min	0	0	9		35.2	38.4	1.54654	4.5
21	1	1	5	Min	0	0	9		32.9	40.6	1.5172	5
12	1	1	5	Scr	0	0	9		42.4	43.5	1.62737	4.75
33	1	1	5	Scr	0	0	9		32.8	34.9	1.51587	5
11	1	1	7	Min	0	0	9		31.2	37	1.49415	5
26	1	1	7	Min	0	0	9		35.5	37.7	1.55023	5
32	1	1	7	Min	0	0	9		35.8	40.4	1.55388	4.5
4	1	1	7	Scr	0	0	9		34.4	36.4	1.53656	4.75
17	1	1	7	Scr	0	0	9		75.7	36.1	1.8791	4.5
29	1	1	7	Scr	0	0	9		42.5	40	1.62839	4.5
3	1	2	5	Min	0	0	9		31.6	44.6	1.49969	4.25
14	1	2	5	Min	0	0	9		58.5	36.55	1.76716	2
36	1	2	5	Min	0	0	9		35	37.7	1.54407	5
2	1	2	5	Scr	0	0	9		36.6	41.15	1.56348	5
15	1	2	5	Scr	0	0	9		36.3	44.45	1.55991	5
25	1	2	5	Scr	0	0	9		32	40.45	1.50515	5
10	1	2	7	Min	0	0	9		45.2	45.15	1.65514	5
23	1	2	7	Min	0	0	9		34.4	39.85	1.53656	5
35	1	2	7	Min	0	0	9		39.4	37.9	1.5955	4.25
9	1	2	7	Scr	0	0	9		40.4	42.1	1.60638	5
24	1	2	7	Scr	0	0	9		32.9	40.45	1.5172	5
30	1	2	7	Scr	0	0	9		32.9	38.45	1.5172	4.25
37	1	2	7	Scr	0	0	9		33.6	41.75	1.52634	4.75
5	1	3	5	Min	0	0	9		31.5	40.07	1.49831	4.5
16	1	3	5	Min	0	0	9		32.6	43.13	1.51322	4.25
28	1	3	5	Min	0	0	9		36.9	41.83	1.56703	5
6	1	3	5	Scr	0	0	9		32.6	40.5	1.51322	5
20	1	3	5	Scr	0	0	9		34.4	40.77	1.53656	4.75
31	1	3	5	Scr	0	0	9		34.3	38	1.53529	5
1	1	3	7	Min	0	0	9		30.9	40.37	1.48996	5
22	1	3	7	Min	0	0	9		38.7	43.8	1.58771	4.5
34	1	3	7	Min	0	0	9		36.4	44.43	1.5611	5
8	1	3	7	Scr	0	0	9		35.9	43.23	1.55509	4.5
13	1	3	7	Scr	0	0	9		36.6	43.6	1.56348	4.75
19	1	3	7	Scr	0	0	9		33.8	41.57	1.52892	4.25
7	1	1	5	Min	0	0	10		32.9	34.9	1.5172	5
18	1	1	5	Min	0	0	10		37.3	38.7	1.57171	3
21	1	1	5	Min	0	0	10		31	42.8	1.49136	5
12	1	1	5	Scr	0	0	10		41.8	44.8	1.62118	4
33	1	1	5	Scr	0	0	10		32.5	34.6	1.51188	5
11	1	1	7	Min	0	0	10		32.7	37.3	1.51455	3
26	1	1	7	Min	0	0	10		34.7	38.4	1.54033	3.25
32	1	1	7	Min	0	0	10		39	41.4	1.59106	4.5
4	1	1	7	Scr	0	0	10		32.9	37.3	1.5172	4
17	1	1	7	Scr	0	0	10		78.7	36	1.89597	4
29	1	1	7	Scr	0	0	10		53.7	39.7	1.72997	4
3	1	2	5	Min	0	0	10		32.8	45.4	1.51587	3.5
14	1	2	5	Min	0	0	10		56	37.75	1.74819	3
36	1	2	5	Min	0	0	10		36.4	39.6	1.5611	5
2	1	2	5	Scr	0	0	10		38.5	42.35	1.58546	4
15	1	2	5	Scr	0	0	10		39	46.45	1.59106	5
25	1	2	5	Scr	0	0	10		34.2	41.1	1.53403	3.75
10	1	2	7	Min	0	0	10		45.1	45.4	1.65418	5
23	1	2	7	Min	0	0	10		37.6	41.6	1.57519	4.5
35	1	2	7	Min	0	0	10		46.7	38.3	1.66932	5
9	1	2	7	Scr	0	0	10		44.2	40.95	1.64542	3.5
24	1	2	7	Scr	0	0	10		34.4	39.8	1.53656	5
30	1	2	7	Scr	0	0	10		32.4	38.65	1.51055	3.75
37	1	2	7	Scr	0	0	10		33.3	42.75	1.52244	4.75
5	1	3	5	Min	0	0	10		33.5	40.87	1.52504	3.5
16	1	3	5	Min	0	0	10		34.1	43.63	1.53275	3.5
28	1	3	5	Min	0	0	10		38.6	42.33	1.58659	4.75
6	1	3	5	Scr	0	0	10		32.9	40.9	1.5172	5
20	1	3	5	Scr	1	0	10		34.9	40.93	1.54283	4.25
31	1	3	5	Scr	0	0	10		33.7	39.23	1.52763	4.75
1	1	3	7	Min	0	0	10		31.8	41	1.50243	5
22	1	3	7	Min	0	0	10		37.6	44.4	1.57519	3.5
34	1	3	7	Min	0	0	10		37	45.47	1.5682	4.5
8	1	3	7	Scr	0	0	10		37.8	44.73	1.57749	4
13	1	3	7	Scr	0	0	10		46.9	43.57	1.67117	3.75
19	1	3	7	Scr	0	0	10		35.5	41.3	1.55023	5
7	1	1	5	Min	0	0	11		32.3	35.6	1.5092	5
18	1	1	5	Min	0	0	11		32.5	39	1.51188	4.5
21	1	1	5	Min	0	0	11		33.8	44.1	1.52892	5
12	1	1	5	Scr	0	0	11		43.5	45	1.63849	4.5
33	1	1	5	Scr	0	0	11		31.3	35.3	1.49554	5
11	1	1	7	Min	0	0	11		31.2	38.8	1.49415	5
26	1	1	7	Min	0	0	11		35	39.6	1.54407	5
32	1	1	7	Min	0	0	11		38.1	42.3	1.58092	4.5
4	1	1	7	Scr	0	0	11		33	37.2	1.51851	5
17	1	1	7	Scr	0	0	11		54.6	33.2	1.73719	4.75
29	1	1	7	Scr	0	0	11		41	39.7	1.61278	4.25
3	1	2	5	Min	0	0	11		31.3	45.95	1.49554	4.5
14	1	2	5	Min	0	0	11		55.6	38.45	1.74507	2
36	1	2	5	Min	0	0	11		36	39.15	1.5563	5
2	1	2	5	Scr	0	0	11		38.8	43.75	1.58883	4.5
15	1	2	5	Scr	0	0	11		36.4	47.3	1.5611	5
25	1	2	5	Scr	0	0	11		33.9	41.3	1.5302	4.75
10	1	2	7	Min	0	0	11		49.6	46.6	1.69548	5
23	1	2	7	Min	0	0	11		38.5	42.9	1.58546	4.25
35	1	2	7	Min	0	0	11		37.6	38.85	1.57519	5
9	1	2	7	Scr	0	0	11		39.7	42.3	1.59879	5
24	1	2	7	Scr	0	0	11		31.7	40.8	1.50106	5
30	1	2	7	Scr	0	0	11		32.1	39.25	1.50651	4
37	1	2	7	Scr	0	0	11		33.2	43.4	1.52114	4.75
5	1	3	5	Min	0	0	11		32.2	41.9	1.50786	4.25
16	1	3	5	Min	0	0	11		33.2	44	1.52114	3.5
28	1	3	5	Min	0	0	11		36.4	43.23	1.5611	5
6	1	3	5	Scr	0	0	11		32.4	41.6	1.51055	5
20	1	3	5	Scr	1	0	11		29.6		1.47129
31	1	3	5	Scr	0	0	11		34.2	39.93	1.53403	5
1	1	3	7	Min	0	0	11		31.9	41.97	1.50379	5
22	1	3	7	Min	0	0	11		36.4	45.13	1.5611	4.5
34	1	3	7	Min	0	0	11		36.3	46.57	1.55991	4.75
8	1	3	7	Scr	0	0	11		37.9	45.5	1.57864	4.5
13	1	3	7	Scr	0	0	11		41.6	44.27	1.61909	5
19	1	3	7	Scr	0	0	11		34.6	42.57	1.53908	4.25
7	1	1	5	Min	0	0	12	0.2	33.1	36.4	1.51983	4.75
18	1	1	5	Min	0	0	12	0	36.1	39.7	1.55751	5
21	1	1	5	Min	0	0	12	0.2	33.3	44.4	1.52244	5
12	1	1	5	Scr	0	0	12	0.1	41.7	47.1	1.62014	4.25
33	1	1	5	Scr	0	0	12	0.1	32.8	36.2	1.51587	5
11	1	1	7	Min	0	0	12	0.2	33.5	40	1.52504	4.75
26	1	1	7	Min	0	0	12	0.2	34	40.8	1.53148	5
32	1	1	7	Min	0	0	12	0.3	38.1	42.7	1.58092	4.25
4	1	1	7	Scr	0	0	12	0.2	32.3	37.8	1.5092	5
17	1	1	7	Scr	0	0	12	0	17.7	33.8	1.24797	4.75
29	1	1	7	Scr	0	0	12	0.2	38.8	41.2	1.58883	3.75
3	1	2	5	Min	0	0	12	0.25	32.9	46.8	1.5172	4.25
14	1	2	5	Min	0	1	12	0	52.7	38.1	1.72181	4
36	1	2	5	Min	0	0	12	0.15	34.7	40.05	1.54033	5
2	1	2	5	Scr	1	0	12	0.2	39.6	43.85	1.5977	4.5
15	1	2	5	Scr	0	0	12	0.3	37.9	48.8	1.57864	5
25	1	2	5	Scr	1	0	12	0.1	34.9	42.25	1.54283	4.75
10	1	2	7	Min	0	0	12	0.05	50.1	48	1.69984	5
23	1	2	7	Min	0	0	12	0.2	36.4	43.35	1.5611	4.75
35	1	2	7	Min	0	0	12	0.15	41.9	39.85	1.62221	4.5
9	1	2	7	Scr	0	0	12	0.05	45.3	45.65	1.6561	5
24	1	2	7	Scr	0	0	12	0.15	35.5	41.35	1.55023	5
30	1	2	7	Scr	0	0	12	0.05	32.5	40.05	1.51188	4.5
37	1	2	7	Scr	0	0	12	0.15	34.6	43.55	1.53908	4.5
5	1	3	5	Min	0	0	12	0.23	32.8	42.43	1.51587	4.5
16	1	3	5	Min	0	0	12	0.17	33.7	45.4	1.52763	3.25
28	1	3	5	Min	0	0	12	0.17	37.3	44.27	1.57171	5
6	1	3	5	Scr	0	0	12	0.2	32.5	42.5	1.51188	5
20	1	3	5	Scr	1	0	12
31	1	3	5	Scr	0	0	12	0.1	35.3	40.7	1.54777	4.75
1	1	3	7	Min	0	0	12	0.13	31.7	42.47	1.50106	5
22	1	3	7	Min	0	0	12	0.13	37	44.6	1.5682	4.25
34	1	3	7	Min	0	0	12	0.27	38.8	48.1	1.58883	4.75
8	1	3	7	Scr	0	0	12	0.1	37.4	46.47	1.57287	5
13	1	3	7	Scr	0	0	12	0.13	44.8	45.87	1.65128	5
19	1	3	7	Scr	0	0	12	0.13	37.5	42.5	1.57403	4.75
7	1	1	5	Min	0	0	13		32	37.3	1.50515	4.75
18	1	1	5	Min	0	0	13		33.9	41	1.5302	5
21	1	1	5	Min	0	0	13		29.7	45.1	1.47276	5
12	1	1	5	Scr	0	0	13		40.8	47.8	1.61066	4.25
33	1	1	5	Scr	1	0	13		33.5	37.1	1.52504	5
11	1	1	7	Min	0	0	13		33	40.7	1.51851	4
26	1	1	7	Min	0	0	13		34	40.5	1.53148	4.75
32	1	1	7	Min	0	0	13		36	44.1	1.5563	5
4	1	1	7	Scr	0	0	13		63	38.7	1.79934	5
17	1	1	7	Scr	0	0	13		34.6	36.7	1.53908	4.75
29	1	1	7	Scr	0	0	13		40.9	41.4	1.61172	3.75
3	1	2	5	Min	0	0	13		31.6	48.15	1.49969	3.75
14	1	2	5	Min	1	1	13		49.2	37.75	1.69197	4.25
36	1	2	5	Min	0	0	13		34.7	41.2	1.54033	5
2	1	2	5	Scr	1	0	13		35.3	43.4	1.54777	4.25
15	1	2	5	Scr	0	0	13		34.9	48.7	1.54283	5
25	1	2	5	Scr	0	0	13		34.6	42.9	1.53908	4.75
10	1	2	7	Min	0	0	13		50.9	49.1	1.70672	5
23	1	2	7	Min	0	1	13		36.1	43.8	1.55751	5
35	1	2	7	Min	0	0	13		42.4	41.35	1.62737	4.75
9	1	2	7	Scr	0	0	13		44.8	47.05	1.65128	5
24	1	2	7	Scr	0	0	13		36.3	43.15	1.55991	5
30	1	2	7	Scr	0	0	13		32.8	40.9	1.51587	4
37	1	2	7	Scr	0	0	13		30.7	44.15	1.48714	4.25
5	1	3	5	Min	0	0	13		34.5	43.47	1.53782	4.75
16	1	3	5	Min	0	0	13		32.8	46.8	1.51587	4
28	1	3	5	Min	0	0	13		35.1	45.03	1.54531	5
6	1	3	5	Scr	0	0	13		31.6	43.3	1.49969	5
20	1	3	5	Scr	1	0	13
31	1	3	5	Scr	0	0	13		32.1	40.5	1.50651	4.75
1	1	3	7	Min	0	0	13		30.7	43.73	1.48714	4.5
22	1	3	7	Min	1	0	13		36.5	45	1.56229	4.25
34	1	3	7	Min	0	0	13		36.1	47.93	1.55751	4.5
8	1	3	7	Scr	0	0	13		35.6	46.73	1.55145	4.5
13	1	3	7	Scr	0	0	13		40.8	46.7	1.61066	4.5
19	1	3	7	Scr	0	0	13		33.9	44	1.5302	4.75
7	1	1	5	Min	0	0	0	0.1		26.6
18	1	1	5	Min	0	0	0	0		25.2
21	1	1	5	Min	0	0	0	0.3		19.9
12	1	1	5	Scr	0	0	0	0.1		27.2
33	1	1	5	Scr	0	0	0	0		29.8
11	1	1	7	Min	0	0	0	0.1		29.1
26	1	1	7	Min	0	0	0	0		28.5
32	1	1	7	Min	0	0	0	0		32.3
4	1	1	7	Scr	0	0	0	0		32.2
17	1	1	7	Scr	0	0	0	0		31.3
29	1	1	7	Scr	0	0	0	0		29.6
3	1	2	5	Min	0	0	0	0.05		28.75
14	1	2	5	Min	0	0	0	0		26.35
36	1	2	5	Min	0	0	0	0.05		27.1
2	1	2	5	Scr	0	0	0	0.1		29.35
15	1	2	5	Scr	0	0	0	0.05		28.75
25	1	2	5	Scr	0	0	0	0		27.75
10	1	2	7	Min	0	0	0	0		32.85
23	1	2	7	Min	0	0	0	0.2		31.6
35	1	2	7	Min	0	0	0	0		29.75
9	1	2	7	Scr	0	0	0	0.4		32.2
24	1	2	7	Scr	0	0	0	0.05		30.45
30	1	2	7	Scr	0	0	0	0		31.8
37	1	2	7	Scr	0	0	0	0.15		31.1
5	1	3	5	Min	0	0	0	0.07		26.83
16	1	3	5	Min	0	0	0	0.1		27.87
28	1	3	5	Min	0	0	0	0.03		28.83
6	1	3	5	Scr	0	0	0	0		29.03
20	1	3	5	Scr	0	0	0	0.1		29
31	1	3	5	Scr	0	0	0	0.03		27.77
1	1	3	7	Min	0	0	0	0.1		31.27
22	1	3	7	Min	0	0	0	0.07		31.9
34	1	3	7	Min	0	0	0	0.07		31.6
8	1	3	7	Scr	0	0	0	0		32.57
13	1	3	7	Scr	0	0	0	0.13		33.63
19	1	3	7	Scr	0	0	0	0.13		31.13
49	2	1	5	Min	0	0	1	0.1	38	30.4	1.57978	5
54	2	1	5	Min	0	0	1	0	50.4	30.1	1.70243	5
38	2	1	5	Scr	0	0	1	0.2	41.7	27.9	1.62014	4.5
46	2	1	5	Scr	0	0	1	0.1	43.6	31.2	1.63949	5
51	2	1	7	Min	0	0	1	0	47.8	31.3	1.67943	4.25
53	2	1	7	Min	0	0	1	0.1	39.1	32.1	1.59218	5
42	2	1	7	Scr	0	0	1	0.1	41.3	32.8	1.61595	4.75
45	2	1	7	Scr	0	0	1	0	41.2	32.8	1.6149	5
50	2	2	5	Min	0	0	1	0.1	45.5	33.45	1.65801	4.5
55	2	2	5	Min	0	0	1	0.1	38.2	29.3	1.58206	5
41	2	2	5	Scr	0	0	1	0.15	41.2	29.95	1.6149	4.75
60	2	2	5	Scr	0	0	1	0.05	36.5	28.95	1.56229	4
39	2	2	7	Min	0	0	1	0.05	34.5	32.2	1.53782	5
56	2	2	7	Min	0	0	1	0.05	35.3	31.3	1.54777	5
59	2	2	7	Scr	0	0	1	0.1	43.9	35.35	1.64246	4.5
43	2	3	5	Min	0	0	1	0.1	36.5	30.233	1.56229	5
48	2	3	5	Min	0	0	1	0.13	37.5	30.3	1.57403	4.5
52	2	3	5	Scr	0	0	1	0.07	34.1	29.9	1.53275	3.75
58	2	3	5	Scr	0	0	1	0.03	37.6	29.967	1.57519	5
44	2	3	7	Min	0	0	1	0.03	34.2	31.933	1.53403	4.75
47	2	3	7	Min	0	0	1	0.07	34.7	31.1	1.54033	5
40	2	3	7	Scr	0	0	1	0.03	38.7	32.767	1.58771	4
57	2	3	7	Scr	0	0	1	0.17	35.7	33.333	1.55267	4
49	2	1	5	Min	0	0	2		39.1	32.9	1.59218	5
54	2	1	5	Min	0	0	2		38.7	32.8	1.58771	4
38	2	1	5	Scr	0	0	2		37.2	29.7	1.57054	3.5
46	2	1	5	Scr	0	0	2		40.3	32.8	1.60531	5
51	2	1	7	Min	0	0	2		34.2	31.7	1.53403	5
53	2	1	7	Min	0	0	2		37.7	33.7	1.57634	5
42	2	1	7	Scr	0	0	2		34.7	33.7	1.54033	3.5
45	2	1	7	Scr	0	0	2		47.3	34.6	1.67486	5
50	2	2	5	Min	0	0	2		39.1	35.15	1.59218	3.5
55	2	2	5	Min	0	0	2		37	31.7	1.5682	5
41	2	2	5	Scr	0	0	2		38.3	32.9	1.5832	4.5
60	2	2	5	Scr	0	0	2		36.5	30.5	1.56229	4
39	2	2	7	Min	0	0	2		31.5	33.1	1.49831	5
56	2	2	7	Min	0	0	2		31.9	32.4	1.50379	5
59	2	2	7	Scr	0	0	2		42.4	37.3	1.62737	4
43	2	3	5	Min	0	0	2		36.9	32.3	1.56703	5
48	2	3	5	Min	0	0	2		34.3	32.63	1.53529	4
52	2	3	5	Scr	0	0	2		34.6	30.43	1.53908	3.25
58	2	3	5	Scr	0	0	2		34.7	32.03	1.54033	5
44	2	3	7	Min	0	0	2		33.5	33.1	1.52504	5
47	2	3	7	Min	0	0	2		32.8	33.17	1.51587	5
40	2	3	7	Scr	0	0	2		35.1	34.43	1.54531	4.25
57	2	3	7	Scr	0	0	2		34.4	33.6	1.53656	5
49	2	1	5	Min	0	0	3		38.2	33.8	1.58206	5
54	2	1	5	Min	0	0	3		38.2	34.9	1.58206	5
38	2	1	5	Scr	0	0	3		33.3	29.9	1.52244	4.75
46	2	1	5	Scr	0	0	3		35.9	34.5	1.55509	5
51	2	1	7	Min	0	0	3		34	33	1.53148	4.75
53	2	1	7	Min	0	0	3		44.2	34.3	1.64542	5
42	2	1	7	Scr	0	0	3		33.9	34.3	1.5302	5
45	2	1	7	Scr	0	0	3		38.3	35.4	1.5832	5
50	2	2	5	Min	0	0	3		37.8	36.7	1.57749	4.25
55	2	2	5	Min	0	0	3		36.7	33.95	1.56467	5
41	2	2	5	Scr	0	0	3		38.8	34.2	1.58883	5
60	2	2	5	Scr	0	0	3		33.4	32.3	1.52375	4.5
39	2	2	7	Min	0	0	3		30.7	34.8	1.48714	5
56	2	2	7	Min	0	0	3		31.9	33.85	1.50379	4.5
59	2	2	7	Scr	0	0	3		42.2	38.65	1.62531	3.5
43	2	3	5	Min	0	0	3		35.5	33.93	1.55023	4.75
48	2	3	5	Min	0	0	3		33.1	34.03	1.51983	4.5
52	2	3	5	Scr	0	0	3		33.2	31.77	1.52114	3.75
58	2	3	5	Scr	0	0	3		32.6	33.3	1.51322	5
44	2	3	7	Min	0	0	3		32.8	34.4	1.51587	5
47	2	3	7	Min	0	0	3		33.8	34	1.52892	4.5
40	2	3	7	Scr	0	0	3		34.4	35.4	1.53656	4.25
57	2	3	7	Scr	0	0	3		33.4	34.63	1.52375	4.75
49	2	1	5	Min	0	0	4	0.1	37.8	35.4	1.57749
54	2	1	5	Min	0	0	4	0.2	41.4	37.7	1.617
38	2	1	5	Scr	0	0	4	0.2	30.9	30.3	1.48996
46	2	1	5	Scr	0	0	4	0.1	37	35.5	1.5682
51	2	1	7	Min	0	0	4	0.1	37.1	32.4	1.56937
53	2	1	7	Min	0	0	4	0.2	34.5	34.6	1.53782
42	2	1	7	Scr	0	0	4	0.4	28.3	33.5	1.45179
45	2	1	7	Scr	0	0	4	0.2	33.1	36.7	1.51983
50	2	2	5	Min	0	0	4	0	37.8	38.65	1.57749
55	2	2	5	Min	0	0	4	0.1	38.9	35.3	1.58995
41	2	2	5	Scr	0	0	4	0.15	27.8	35.4	1.44404
60	2	2	5	Scr	0	0	4	0.1	33.9	32.75	1.5302
39	2	2	7	Min	0	0	4	0.15	31.6	36	1.49969
56	2	2	7	Min	0	0	4	0.15	31.8	34.2	1.50243
59	2	2	7	Scr	0	0	4	0	42.8	39.55	1.63144
43	2	3	5	Min	0	0	4	0.07	35.7	35.1	1.55267
48	2	3	5	Min	0	0	4	0.1	33.7	34.5	1.52763
52	2	3	5	Scr	0	0	4	0.13	35.8	32.2	1.55388
58	2	3	5	Scr	0	0	4	0.07	33.6	36	1.52634
44	2	3	7	Min	0	0	4	0.1	34.1	35.03	1.53275
47	2	3	7	Min	0	0	4	0.03	33.9	35	1.5302
40	2	3	7	Scr	0	0	4	0.07	35.6	36.23	1.55145
57	2	3	7	Scr	0	0	4	0.13	33.5	35.43	1.52504
49	2	1	5	Min	0	0	5		38.4	36.5	1.58433	5
54	2	1	5	Min	0	0	5		41.5	39.3	1.61805	5
38	2	1	5	Scr	0	0	5		32.3	32	1.5092	5
46	2	1	5	Scr	0	0	5		36.5	36.5	1.56229	5
51	2	1	7	Min	0	0	5		40.8	33.9	1.61066	4.75
53	2	1	7	Min	0	0	5		33.6	35.4	1.52634	5
42	2	1	7	Scr	0	0	5		29.1	33.6	1.46389	5
45	2	1	7	Scr	0	0	5		32.5	38.1	1.51188	5
50	2	2	5	Min	0	0	5		38.6	39.75	1.58659	4.5
55	2	2	5	Min	0	0	5		39.2	38.1	1.59329	5
41	2	2	5	Scr	0	0	5		51.5	36.4	1.71181	4.5
60	2	2	5	Scr	0	0	5		33.5	34.5	1.52504	4.75
39	2	2	7	Min	0	0	5		31.3	36.4	1.49554	5
56	2	2	7	Min	0	0	5		32	35.3	1.50515	4.75
59	2	2	7	Scr	0	0	5		42	40.1	1.62325	5
43	2	3	5	Min	0	0	5		36.4	36.27	1.5611	4.75
48	2	3	5	Min	0	0	5		32.9	35.87	1.5172	5
52	2	3	5	Scr	0	0	5		36.9	34.23	1.56703	4
58	2	3	5	Scr	0	0	5		33.7	36.1	1.52763	5
44	2	3	7	Min	0	0	5		34	37.17	1.53148	5
47	2	3	7	Min	0	0	5		34.6	36.63	1.53908	5
40	2	3	7	Scr	0	0	5		27.1	37.87	1.43297	4.5
57	2	3	7	Scr	0	0	5		32.5	36.7	1.51188	5
49	2	1	5	Min	0	0	6		35.9	37.5	1.55509	5
54	2	1	5	Min	0	0	6		40.8	42.3	1.61066	5
38	2	1	5	Scr	0	0	6		31	32.4	1.49136	5
46	2	1	5	Scr	0	0	6		36.6	36.9	1.56348	5
51	2	1	7	Min	0	0	6		48.6	34	1.68664	4
53	2	1	7	Min	0	0	6		38	36.1	1.57978	5
42	2	1	7	Scr	0	0	6		30.4	33.7	1.48287	5
45	2	1	7	Scr	0	0	6		34	38.3	1.53148	5
50	2	2	5	Min	0	0	6		37.9	38.85	1.57864	4.5
55	2	2	5	Min	0	0	6		38.6	38.3	1.58659	4.25
41	2	2	5	Scr	0	0	6		41.5	37.8	1.61805	4.25
60	2	2	5	Scr	0	0	6		34.7	35.7	1.54033	4.25
39	2	2	7	Min	0	0	6		32.3	37.3	1.5092	5
56	2	2	7	Min	0	0	6		33.1	35.45	1.51983	5
59	2	2	7	Scr	0	0	6		42.3	41.65	1.62634	4.25
43	2	3	5	Min	0	0	6		37.6	36.73	1.57519	5
48	2	3	5	Min	0	0	6		33.4	36	1.52375	4.5
52	2	3	5	Scr	0	0	6		38.4	34.53	1.58433	3.25
58	2	3	5	Scr	0	0	6		33.9	37.17	1.5302	5
44	2	3	7	Min	0	0	6		33.8	38	1.52892	5
47	2	3	7	Min	0	0	6		35.5	37.13	1.55023	4.5
40	2	3	7	Scr	0	0	6		34.7	37.57	1.54033	4.5
57	2	3	7	Scr	0	0	6		32.7	36.97	1.51455	4.75
49	2	1	5	Min	0	0	7		37.2	38.7	1.57054	5
54	2	1	5	Min	0	0	7		44.4	44.5	1.64738	4.75
38	2	1	5	Scr	0	0	7		31	32.4	1.49136	4.75
46	2	1	5	Scr	0	0	7		35.7	38.2	1.55267	5
51	2	1	7	Min	0	0	7		59.1	34.5	1.77159	5
53	2	1	7	Min	0	0	7		33.1	36.3	1.51983	4.75
42	2	1	7	Scr	0	0	7		30.4	33.9	1.48287	5
45	2	1	7	Scr	0	0	7		29.3	39.7	1.46687	5
50	2	2	5	Min	0	0	7		39.5	38.6	1.5966	5
55	2	2	5	Min	0	0	7		38.1	40.25	1.58092	5
41	2	2	5	Scr	0	0	7		45.3	39.05	1.6561	5
60	2	2	5	Scr	0	0	7		34.3	36.75	1.53529	3.75
39	2	2	7	Min	0	0	7		33	38.2	1.51851	5
56	2	2	7	Min	0	0	7		33.8	36.2	1.52892	4.75
59	2	2	7	Scr	0	0	7		43.4	41	1.63749	3
43	2	3	5	Min	0	0	7		38.1	37.2333	1.58092	4.5
48	2	3	5	Min	0	0	7		30.4	37.3667	1.48287	4.75
52	2	3	5	Scr	0	0	7		32.5	35.8333	1.51188	4.25
58	2	3	5	Scr	0	0	7		33.6	38.7333	1.52634	5
44	2	3	7	Min	0	0	7		32.7	37.8667	1.51455	5
47	2	3	7	Min	0	0	7		32.7	37.3667	1.51455	4.75
40	2	3	7	Scr	0	0	7		36.6	38.7333	1.56348	3.5
57	2	3	7	Scr	0	0	7		32.4	37.6	1.51055	5
49	2	1	5	Min	0	0	8	0.1	35.6	40.5	1.55145	5
54	2	1	5	Min	0	0	8	0.3	43.2	46.3	1.63548	3.75
38	2	1	5	Scr	0	0	8	0.1	29.1	32.8	1.46389	5
46	2	1	5	Scr	0	0	8	0.1	35.4	38.5	1.549	5
51	2	1	7	Min	0	0	8	0	46.8	34	1.67025	5
53	2	1	7	Min	0	0	8	0.3	31.7	36.8	1.50106	4
42	2	1	7	Scr	0	0	8	0.2	29.2	33.9	1.46538	4
45	2	1	7	Scr	0	0	8	0.2	31.6	40.5	1.49969	5
50	2	2	5	Min	0	0	8	0.05	40.1	38.65	1.60314	2
55	2	2	5	Min	0	0	8	0.2	38	40.7	1.57978	3
41	2	2	5	Scr	0	0	8	0.05	42.1	38.85	1.62428	4.5
60	2	2	5	Scr	0	0	8	0.1	35.8	37.1	1.55388	3.75
39	2	2	7	Min	0	0	8	0.05	37.8	39.8	1.57749	2.75
56	2	2	7	Min	0	0	8	0.1	33	37	1.51851	3.25
59	2	2	7	Scr	0	0	8	0.1	44.2	42.7	1.64542	3
43	2	3	5	Min	0	0	8	0	35.9	38.37	1.55509	2
48	2	3	5	Min	0	0	8	0.13	34	38.37	1.53148	3.25
52	2	3	5	Scr	0	0	8	0.03	38.9	36.5	1.58995	4.75
58	2	3	5	Scr	0	0	8	0.07	34.5	39.47	1.53782	5
44	2	3	7	Min	0	0	8	0.1	31.8	39.43	1.50243	5
47	2	3	7	Min	0	0	8	0.03	33	38.43	1.51851	4
40	2	3	7	Scr	0	0	8	0.07	35.4	38.9	1.549	4
57	2	3	7	Scr	0	0	8	0.2	33.9	38.13	1.5302	5
49	2	1	5	Min	0	0	9		38	41.2	1.57978	5
54	2	1	5	Min	0	0	9		42.6	48.2	1.62941	5
38	2	1	5	Scr	0	0	9		29.5	33	1.46982	5
46	2	1	5	Scr	0	0	9		33.9	39.9	1.5302	5
51	2	1	7	Min	0	0	9		47.2	34.4	1.67394	5
53	2	1	7	Min	0	0	9		30.8	37.6	1.48855	5
42	2	1	7	Scr	0	0	9		30.2	34.1	1.48001	5
45	2	1	7	Scr	0	0	9		31	41.1	1.49136	5
50	2	2	5	Min	0	0	9		41	39.15	1.61278	4.5
55	2	2	5	Min	0	0	9		37.6	42.65	1.57519	4.5
41	2	2	5	Scr	1	0	9		38.9	38.8	1.58995	4.5
60	2	2	5	Scr	0	0	9		33.5	39.05	1.52504	4.75
39	2	2	7	Min	0	0	9		42	39.95	1.62325	3.25
56	2	2	7	Min	0	0	9		32.9	36.85	1.5172	5
59	2	2	7	Scr	0	0	9		42.7	43.25	1.63043	4.5
43	2	3	5	Min	0	0	9		40	39.4	1.60206	4.5
48	2	3	5	Min	0	0	9		33.1	38.23	1.51983	4.5
52	2	3	5	Scr	0	0	9		35.1	37.27	1.54531	4.5
58	2	3	5	Scr	0	0	9		32	40.43	1.50515	5
44	2	3	7	Min	0	0	9		33.1	40.97	1.51983	5
47	2	3	7	Min	0	0	9		33.4	40.1	1.52375	5
40	2	3	7	Scr	0	0	9		34.4	39.1	1.53656	4.75
57	2	3	7	Scr	0	0	9		32.5	39.23	1.51188	4.75
49	2	1	5	Min	0	0	10		35.8	41.6	1.55388
54	2	1	5	Min	0	0	10		41.5	49.9	1.61805
38	2	1	5	Scr	0	0	10		30.6	33.4	1.48572
46	2	1	5	Scr	0	0	10		36.6	41.6	1.56348
51	2	1	7	Min	0	0	10		46.8	35.3	1.67025
53	2	1	7	Min	0	0	10		31.1	38	1.49276
42	2	1	7	Scr	0	0	10		31.1	35.2	1.49276
45	2	1	7	Scr	0	0	10		51.8	42.1	1.71433
50	2	2	5	Min	1	0	10		42.4	39.35	1.62737
55	2	2	5	Min	0	0	10		41.1	44.75	1.61384
41	2	2	5	Scr	1	0	10		39.6	38.4	1.5977
60	2	2	5	Scr	0	0	10		35.9	39.4	1.55509
39	2	2	7	Min	0	0	10		48.7	41.3	1.68753
56	2	2	7	Min	0	0	10		32.4	37.65	1.51055
59	2	2	7	Scr	0	0	10		43	45.95	1.63347
43	2	3	5	Min	0	0	10		39.9	40.5	1.60097
48	2	3	5	Min	0	0	10		32.3	38.53	1.5092
52	2	3	5	Scr	0	0	10		37.3	36.6	1.57171
58	2	3	5	Scr	0	0	10		36.5	41.13	1.56229
44	2	3	7	Min	0	0	10		34.8	42.2	1.54158
47	2	3	7	Min	0	0	10		35.3	41.6	1.54777
40	2	3	7	Scr	0	0	10		36.1	39.7	1.55751
57	2	3	7	Scr	0	0	10		30.2	39.7	1.48001
49	2	1	5	Min	0	0	11		38	43.2	1.57978	4.75
54	2	1	5	Min	0	0	11		43.1	51.8	1.63448	5
38	2	1	5	Scr	0	0	11		31	34.5	1.49136	5
46	2	1	5	Scr	0	0	11		34.9	41.7	1.54283	5
51	2	1	7	Min	0	0	11		45.2	36.6	1.65514	5
53	2	1	7	Min	0	0	11		29.9	39.2	1.47567	5
42	2	1	7	Scr	0	0	11		32.3	35	1.5092	5
45	2	1	7	Scr	0	0	11		32.7	43.3	1.51455	5
50	2	2	5	Min	1	0	11		46.4	41.8	1.66652	4.25
55	2	2	5	Min	0	0	11		38.3	46.05	1.5832	4.75
41	2	2	5	Scr	1	0	11		37.8	39.05	1.57749	4.75
60	2	2	5	Scr	0	0	11		34.5	39.3	1.53782	5
39	2	2	7	Min	0	0	11		49	41.85	1.6902	4.5
56	2	2	7	Min	0	0	11		35.2	38.8	1.54654	5
59	2	2	7	Scr	0	0	11		46.2	46.9	1.66464	4.5
43	2	3	5	Min	0	0	11		41.6	40.53	1.61909	4.75
48	2	3	5	Min	0	0	11		31.2	38.9	1.49415	4.75
52	2	3	5	Scr	0	0	11		37.4	36.5	1.57287	4.75
58	2	3	5	Scr	0	0	11		31.5	42.27	1.49831	5
44	2	3	7	Min	0	0	11		34.7	42.67	1.54033	5
47	2	3	7	Min	0	0	11		33.2	43.27	1.52114	4.75
40	2	3	7	Scr	0	0	11		34.6	40.87	1.53908	4.25
57	2	3	7	Scr	0	0	11		29.6	40.53	1.47129	4.75
49	2	1	5	Min	0	0	12	0.1	38.4	43.2	1.58433	5
54	2	1	5	Min	0	0	12	0.3	45.6	53.4	1.65896	5
38	2	1	5	Scr	0	0	12	0.1	31.2	34.3	1.49415	5
46	2	1	5	Scr	0	0	12	0.2	36.4	42	1.5611	5
51	2	1	7	Min	0	0	12	0.1	44.5	35.5	1.64836	5
53	2	1	7	Min	0	0	12	0.4	33.5	38.4	1.52504	5
42	2	1	7	Scr	0	0	12	0.2	33.1	35.6	1.51983	5
45	2	1	7	Scr	0	0	12	0.4	32.8	42.8	1.51587	5
50	2	2	5	Min	1	0	12	0.05	46.6	41.95	1.66839	4.25
55	2	2	5	Min	0	0	12	0.05	37.6	46.25	1.57519	5
41	2	2	5	Scr	1	0	12	0	43.5	38.55	1.63849	4.25
60	2	2	5	Scr	0	0	12	0.15	37.3	40.05	1.57171	4.75
39	2	2	7	Min	0	0	12	0.1	50.4	42.25	1.70243	4.75
56	2	2	7	Min	0	0	12	0	37.9	36.75	1.57864	5
59	2	2	7	Scr	0	0	12	0.05	47.4	47.1	1.67578	4.25
43	2	3	5	Min	0	1	12	0.1	44.6	40.8	1.64933	4.25
48	2	3	5	Min	0	0	12		34.3		1.53529	5
52	2	3	5	Scr	0	0	12	0.07	37.5	37.23	1.57403	4.75
58	2	3	5	Scr	0	0	12	0.13	35.1	42.97	1.54531	5
44	2	3	7	Min	0	0	12	0.13	33.2	43.37	1.52114	5
47	2	3	7	Min	0	0	12	0.03	34	42.73	1.53148	4.75
40	2	3	7	Scr	0	0	12	0.17	34.9	40.03	1.54283	3.75
57	2	3	7	Scr	0	0	12	0.13	32	40.23	1.50515	4.75
49	2	1	5	Min	0	0	13		35.5	44.3	1.55023	5
54	2	1	5	Min	0	0	13		43.7	54.3	1.64048	4.75
38	2	1	5	Scr	0	0	13		28.7	35	1.45788	5
46	2	1	5	Scr	0	0	13		33.5	42.6	1.52504	5
51	2	1	7	Min	0	0	13		36.8	35.4	1.56585	5
53	2	1	7	Min	0	0	13		29.1	38.2	1.46389	5
42	2	1	7	Scr	1	0	13		30.3	35.8	1.48144	4.75
45	2	1	7	Scr	0	0	13		28.7	43.7	1.45788	5
50	2	2	5	Min	1	1	13		42.5	41.8	1.62839	3.5
55	2	2	5	Min	0	0	13		38.8	48.45	1.58883	4.75
41	2	2	5	Scr	1	0	13		41.1	40.4	1.61384	4.5
60	2	2	5	Scr	0	0	13		36.3	40.95	1.55991	5
39	2	2	7	Min	0	0	13		47.9	42.3	1.68034	2.75
56	2	2	7	Min	0	0	13		29.4	37.95	1.46835	5
59	2	2	7	Scr	0	0	13		44.5	48.05	1.64836	4.5
43	2	3	5	Min	1	1	13		43.5	41.1	1.63849	4.25
48	2	3	5	Min	1	0	13
52	2	3	5	Scr	0	0	13		35	37.1	1.54407	4.25
58	2	3	5	Scr	1	0	13		32.7	43.73	1.51455	5
44	2	3	7	Min	1	0	13		32	43.9	1.50515	4.75
47	2	3	7	Min	1	0	13		30.9	43.57	1.48996	3.75
40	2	3	7	Scr	0	0	13		33.1	41.2	1.51983	4.25
57	2	3	7	Scr	0	0	13		30.4	40.43	1.48287	4.75
49	2	1	5	Min	0	0	0	0.1		25.8
54	2	1	5	Min	0	0	0	0		28.1
38	2	1	5	Scr	0	0	0	0.2		25.3
46	2	1	5	Scr	0	0	0	0.1		28.4
51	2	1	7	Min	0	0	0	0		29.4
53	2	1	7	Min	0	0	0	0.1		30.1
42	2	1	7	Scr	0	0	0	0.1		31.7
45	2	1	7	Scr	0	0	0	0.1		30.6
50	2	2	5	Min	0	0	0	0.1		29.55
55	2	2	5	Min	0	0	0	0.05		26.45
41	2	2	5	Scr	0	0	0	0.15		27.45
60	2	2	5	Scr	0	0	0	0		26.25
39	2	2	7	Min	0	0	0	0.15		30.6
56	2	2	7	Min	0	0	0	0.05		30.25
59	2	2	7	Scr	0	0	0	0.05		32.2
43	2	3	5	Min	0	0	0	0.1		27.1
48	2	3	5	Min	0	0	0	0.03		27.2
52	2	3	5	Scr	0	0	0	0.03		25.93
58	2	3	5	Scr	0	0	0	0.03		27.27
44	2	3	7	Min	0	0	0	0.03		30
47	2	3	7	Min	0	0	0	0.1		29.83
40	2	3	7	Scr	0	0	0	0.03		30.83
57	2	3	7	Scr	0	0	0	0.23		30.33

## Sheet: Hematology
Cage	Age treatment	Group size	Handling treatment	Batch	Avg WBC (x103/uL)	Avg RBC (x106/uL)	Avg # Neutrophil (103cells/ul)	Avg # Lymphocytes (103cells/ul)	Avg N:L ratio	Observed sick at end	BoxCox Avg of N:L ratio	Log10 Avg WBC
1	7	3	Min	1	4.62	10.8167	1.05307	3.26317	0.323708	0	-0.268082	0.664642
2	5	2	Scr	1	7.175	10.62	2.32615	3.90605	0.565352	1	-0.107795	0.855822
3	5	2	Min	1	3.505	10.69	0.6123	2.5242	0.242647	0	-0.380981	0.544688
4	7	1	Scr	1	11.82	9.95	2.0094	8.865	0.226667	0	-0.411394	1.07262
5	5	3	Min	1	6.27333	9.81	1.1701	4.6454	0.271181	0	-0.334544	0.797498
6	5	3	Scr	1	4.48	11.07	0.774467	3.3488	0.25974	0	-0.352093	0.651278
7	5	1	Min	1	2.42	9.52	0.5808	1.5488	0.375	0	-0.219153	0.383815
8	7	3	Scr	1	6.88667	10.4067	1.30537	5.06043	0.274081	0	-0.330299	0.838009
9	7	2	Scr	1	3.41	12.955	0.495	2.64	0.174342	0	-0.544087	0.532754
10	7	2	Min	1	4.615	9.565	1.05	3.201	0.321186	0	-0.270837	0.664172
11	7	1	Min	1	5.35	10.02	1.07	3.852	0.277778	0	-0.325001	0.728354
12	5	1	Scr	1	2.32	9.27	0.348	1.74	0.2	0	-0.471448	0.365488
13	7	3	Scr	1	4.63333	9.89333	0.8911	3.46453	0.261777	0	-0.348872	0.665894
14	5	2	Min	1	6.755	8.7	4.09945	2.0321	1.96045	1	0.0803526	0.829625
15	5	2	Scr	1	7.58	10.225	1.63695	5.1245	0.308362	0	-0.285451	0.879669
16	5	3	Min	1	3.59	10.095	0.5252	2.8361	0.183544	0	-0.516001	0.555094
17	7	1	Scr	1	4.04	9.74	0.5656	3.1916	0.177215	0	-0.535045	0.606381
18	5	1	Min	1	5.43	9.14	0.9774	3.5838	0.272727	0	-0.332271	0.7348
19	7	3	Scr	1	4.39	10.0533	0.9529	3.07453	0.327499	0	-0.264011	0.642465
20	5	3	Scr	1						1
21	5	1	Min	1	6.96	11.24	0.86	5.56	0.154676	0	-0.613753	0.842609
22	7	3	Min	1	4.73667	10.72	0.8376	3.7155	0.225833	1	-0.413082	0.675473
23	7	2	Min	1	4.97	9.825	0.86315	3.59565	0.235812	0	-0.393549	0.696356
24	7	2	Scr	1	5.35	9.685	1.2594	3.7508	0.319555	0	-0.272639	0.728354
25	5	2	Scr	1	10.19	11.03	4.0458	4.8195	0.919118	0	-0.013208	1.00817
26	7	1	Min	1	10.28	9.94	1.6448	7.9156	0.207792	0	-0.452513	1.01199
27	5	1	Scr	1						1
28	5	3	Min	1	6.69667	10.4733	1.46793	4.55053	0.334032	0	-0.257185	0.825859
29	7	1	Scr	1	4.51	9.58	0.8569	3.2472	0.263889	0	-0.345577	0.654177
30	7	2	Scr	1	4.785	10.905	1.08525	3.38745	0.334919	0	-0.256275	0.679882
31	5	3	Scr	1	4.86667	10.19	1.77613	2.663	0.623406	0	-0.0859281	0.687232
32	7	1	Min	1	5.66	10.6	3.8488	1.415	2.72	0	0.107078	0.752816
33	5	1	Scr	1	6.75	9.55	1.485	4.59	0.323529	1	-0.268276	0.829304
34	7	3	Min	1	6.53333	10.1067	1.06927	5.07223	0.215844	0	-0.434206	0.815135
35	7	2	Min	1	5.175	9.52	1.13865	3.72585	0.305807	0	-0.288489	0.71391
36	5	2	Min	1	10.175	9.82	4.23165	5.19625	0.780144	0	-0.0413775	1.00753
37	7	2	Scr	2	5.865	10.74	0.9734	4.5571	0.227503	0	-0.409709	0.768268
38	5	1	Scr	2	7.38	9.23	1.17	5.47	0.213894	0	-0.438528	0.868056
39	7	2	Min	2	4.435	8.885	1.6	2.606	0.575228	0	-0.103804	0.646894
40	7	3	Scr	2	11.9667	10	2.4496	8.71257	0.272775	0	-0.332202	1.07797
41	5	2	Scr	2	6.57	9	3.0591	3.14665	0.976582	1	-0.0036276	0.817565
42	7	1	Scr	2	9.8	10.05	1.68	7.44	0.225806	1	-0.413137	0.991226
43	5	3	Min	2	6.10667	9.28	1.5226	4.21433	0.386022	1	-0.210132	0.785804
44	7	3	Min	2	6.68333	10.2533	1.4368	4.81262	0.322372	1	-0.269537	0.824993
45	7	1	Scr	2	6.86	9.37	0.85	5.37	0.158287	0	-0.599835	0.836324
46	5	1	Scr	2	10.84	10	1.17	8.33	0.140456	0	-0.674579	1.03503
47	7	3	Min	2	13.24	9.26	3.06907	9.5337	0.309147	1	-0.284525	1.12189
48	5	3	Min	2	7.47333	10.1933	2.5389	4.3572	0.707792	1	-0.0598013	0.873514
49	5	1	Min	2	8.98	9.81	1.2572	7.0942	0.177215	0	-0.535045	0.953276
50	5	2	Min	2	7.885	9.56	2.95225	4.352	0.573603	1	-0.104453	0.896802
51	7	1	Min	2	13.65	10.54	3.822	9.009	0.424242	0	-0.182044	1.13513
52	5	3	Scr	2	8.21	9.78	1.94	5.56667	0.333432	0	-0.257801	0.914343
53	7	1	Min	2	9.09	9.83	2.0907	6.4539	0.323944	0	-0.267827	0.958564
54	5	1	Min	2	30.39	9.04	18.8418	10.3326	1.82353	0	0.0735125	1.48273
55	5	2	Min	2	7.245	10.1	2.379	4.2305	0.642306	0	-0.0795577	0.860038
56	7	2	Min	2	4.745	9.275	1.5823	2.83995	0.671164	1	-0.0704373	0.676236
57	7	3	Scr	2	8.86667	10.0267	2.0284	6.41797	0.528948	0	-0.123621	0.94776
58	5	3	Scr	2	10.37	10.0067	1.30093	8.3774	0.15601	1	-0.608547	1.01578
59	7	2	Scr	2	7.37	10.21	0.86425	6.10617	0.141636	0	-0.669128	0.867467
60	5	2	Scr	2	10.115	9.37	2.16415	7.1887	0.306041	0	-0.288209	1.00497

## Sheet: Fecal Corticost metab repeted
Cage	Age treatment	Group size	Handling treatment	Batch	Time point	AdjConc(pg/mg fecal)	Sqrt AdjConc (pg/mg fecal)
1	7	3	Min	1	Base
1	7	3	Min	1	Wk1	10.3595	3.21862
1	7	3	Min	1	Wk12	11.4305	3.3809
2	5	2	Scr	1	Base	16.537	4.06657
2	5	2	Scr	1	Wk1	10.6645	3.26565
2	5	2	Scr	1	Wk12	11.1585	3.34043
3	5	2	Min	1	Base	17.483	4.18127
3	5	2	Min	1	Wk1	11.4305	3.3809
3	5	2	Min	1	Wk12	12.652	3.55696
4	7	1	Scr	1	Base
4	7	1	Scr	1	Wk1	11.5705	3.40154
4	7	1	Scr	1	Wk12	15.9335	3.99168
5	5	3	Min	1	Base	18.7565	4.33088
5	5	3	Min	1	Wk1	16.1155	4.01441
5	5	3	Min	1	Wk12	3.68051	1.91847
6	5	3	Scr	1	Base	64.9465	8.05894
6	5	3	Scr	1	Wk1	9.8455	3.13775
6	5	3	Scr	1	Wk12	10.692	3.26986
7	5	1	Min	1	Base	75.4655	8.68709
7	5	1	Min	1	Wk1
7	5	1	Min	1	Wk12	10.155	3.18669
8	7	3	Scr	1	Base	52.178	7.22343
8	7	3	Scr	1	Wk1	10.3185	3.21224
8	7	3	Scr	1	Wk12	7.6815	2.77155
9	7	2	Scr	1	Base	13.435	3.66538
9	7	2	Scr	1	Wk1	18.1015	4.25459
9	7	2	Scr	1	Wk12	16.4435	4.05506
10	7	2	Min	1	Base	34.4595	5.87022
10	7	2	Min	1	Wk1	9.9455	3.15365
10	7	2	Min	1	Wk12	12.68	3.5609
11	7	1	Min	1	Base	59.542	7.71635
11	7	1	Min	1	Wk1	73.254	8.55886
11	7	1	Min	1	Wk12	13.9	3.72827
12	5	1	Scr	1	Base	8.9665	2.99441
12	5	1	Scr	1	Wk1	9.399	3.06578
12	5	1	Scr	1	Wk12	8.571	2.92763
13	7	3	Scr	1	Base	25.1275	5.01273
13	7	3	Scr	1	Wk1	38.555	6.20927
13	7	3	Scr	1	Wk12	8.929	2.98814
14	5	2	Min	1	Base	19.794	4.44904
14	5	2	Min	1	Wk1
14	5	2	Min	1	Wk12	29.7515	5.45449
15	5	2	Scr	1	Base	19.257	4.38828
15	5	2	Scr	1	Wk1	14.2685	3.77737
15	5	2	Scr	1	Wk12	11.8515	3.4426
16	5	3	Min	1	Base	24.6975	4.96966
16	5	3	Min	1	Wk1	19.957	4.46733
16	5	3	Min	1	Wk12	10.8655	3.29629
17	7	1	Scr	1	Base	16.4832	4.05995
17	7	1	Scr	1	Wk1	6.73969	2.59609
17	7	1	Scr	1	Wk12	13.813	3.71658
18	5	1	Min	1	Base	45.898	6.77481
18	5	1	Min	1	Wk1	9.6745	3.11039
18	5	1	Min	1	Wk12	15.7255	3.96554
19	7	3	Scr	1	Base	18.7045	4.32487
19	7	3	Scr	1	Wk1	13.271	3.64294
19	7	3	Scr	1	Wk12	9.018	3.003
20	5	3	Scr	1	Base	12.671	3.55963
20	5	3	Scr	1	Wk1	9.5105	3.08391
21	5	1	Min	1	Base	24.706	4.97051
21	5	1	Min	1	Wk12	12.6485	3.55647
22	7	3	Min	1	Base	38.1535	6.17685
22	7	3	Min	1	Wk1	17.141	4.14017
22	7	3	Min	1	Wk12	22.3	4.72229
23	7	2	Min	1	Base	23.0865	4.80484
23	7	2	Min	1	Wk1	14.2505	3.77498
23	7	2	Min	1	Wk12	11.2	3.34664
24	7	2	Scr	1	Base	14.5765	3.81792
24	7	2	Scr	1	Wk1	57.9365	7.6116
24	7	2	Scr	1	Wk12	23.537	4.85149
25	5	2	Scr	1	Base	32.9655	5.74156
25	5	2	Scr	1	Wk1	25.5225	5.05198
25	5	2	Scr	1	Wk12	14.0235	3.7448
26	7	1	Min	1	Base	37.551	6.12789
28	5	3	Min	1	Base	8.8345	2.97229
28	5	3	Min	1	Wk1	9.4815	3.0792
28	5	3	Min	1	Wk12	12.5675	3.54507
29	7	1	Scr	1	Base	8.203	2.86409
29	7	1	Scr	1	Wk1	10.148	3.18559
29	7	1	Scr	1	Wk12	2.773	1.66523
30	7	2	Scr	1	Base	42.582	6.52549
30	7	2	Scr	1	Wk1	15.5985	3.94949
30	7	2	Scr	1	Wk12	7.272	2.69666
31	5	3	Scr	1	Base	97.508	9.87461
31	5	3	Scr	1	Wk1	16.5175	4.06417
31	5	3	Scr	1	Wk12	9.8655	3.14094
32	7	1	Min	1	Base	27.499	5.24395
32	7	1	Min	1	Wk1	10.5005	3.24045
32	7	1	Min	1	Wk12	12.1915	3.49163
33	5	1	Scr	1	Base	8.6695	2.9444
33	5	1	Scr	1	Wk1	27.9235	5.28427
33	5	1	Scr	1	Wk12	8.5375	2.9219
34	7	3	Min	1	Base	16.8405	4.10372
34	7	3	Min	1	Wk1	11.185	3.3444
34	7	3	Min	1	Wk12	10.5225	3.24384
35	7	2	Min	1	Base
35	7	2	Min	1	Wk1	7.9195	2.81416
35	7	2	Min	1	Wk12	1.5736	1.25443
36	5	2	Min	1	Base	17.0945	4.13455
36	5	2	Min	1	Wk1	26.248	5.12328
36	5	2	Min	1	Wk12	9.8025	3.13089
37	7	2	Scr	2	Base	28.105	5.30141
37	7	2	Scr	2	Wk1	14.6795	3.83138
37	7	2	Scr	2	Wk12	7.8655	2.80455
38	5	1	Scr	2	Base	39.482	6.28347
38	5	1	Scr	2	Wk1	47.915	6.92207
38	5	1	Scr	2	Wk12	13.3515	3.65397
39	7	2	Min	2	Base	29.2005	5.40375
39	7	2	Min	2	Wk1	20.5515	4.53338
39	7	2	Min	2	Wk12	19.3125	4.3946
40	7	3	Scr	2	Base	25.399	5.03974
40	7	3	Scr	2	Wk1	14.218	3.77068
40	7	3	Scr	2	Wk12	8.3535	2.89024
41	5	2	Scr	2	Base	20.413	4.51807
41	5	2	Scr	2	Wk1	14.699	3.83393
41	5	2	Scr	2	Wk12	12.7335	3.5684
42	7	1	Scr	2	Base	28.5905	5.34701
42	7	1	Scr	2	Wk1	6.0145	2.45245
42	7	1	Scr	2	Wk12	7.8295	2.79812
43	5	3	Min	2	Base	32.242	5.6782
43	5	3	Min	2	Wk1	16.664	4.08216
43	5	3	Min	2	Wk12	16.1305	4.01628
44	7	3	Min	2	Base	27.444	5.2387
44	7	3	Min	2	Wk1	12.0975	3.47815
44	7	3	Min	2	Wk12	10.385	3.22258
45	7	1	Scr	2	Base	18.514	4.30279
45	7	1	Scr	2	Wk1	16.8655	4.10676
45	7	1	Scr	2	Wk12	9.9025	3.14682
46	5	1	Scr	2	Base	15.4895	3.93567
46	5	1	Scr	2	Wk1	21.5235	4.63934
46	5	1	Scr	2	Wk12	10.8155	3.28869
47	7	3	Min	2	Base	23.761	4.87453
47	7	3	Min	2	Wk1	24.364	4.93599
47	7	3	Min	2	Wk12	13.747	3.70769
48	5	3	Min	2	Base	18.7265	4.32741
48	5	3	Min	2	Wk1	17.5225	4.18599
49	5	1	Min	2	Base	26.894	5.18594
49	5	1	Min	2	Wk1	9.9875	3.1603
49	5	1	Min	2	Wk12	14.9015	3.86025
50	5	2	Min	2	Base	55.6495	7.45986
50	5	2	Min	2	Wk1	9.3145	3.05197
50	5	2	Min	2	Wk12	27.433	5.23765
51	7	1	Min	2	Base	46.1535	6.79364
51	7	1	Min	2	Wk1	9.23	3.03809
51	7	1	Min	2	Wk12	18.756	4.33082
52	5	3	Scr	2	Base	55.2415	7.43246
52	5	3	Scr	2	Wk1	17.8705	4.22735
52	5	3	Scr	2	Wk12	19.1235	4.37304
53	7	1	Min	2	Base	18.957	4.35396
53	7	1	Min	2	Wk1	6.8956	2.62595
53	7	1	Min	2	Wk12	11.708	3.4217
54	5	1	Min	2	Base	30.2055	5.49595
54	5	1	Min	2	Wk1	7.0855	2.66186
54	5	1	Min	2	Wk12	16.0835	4.01042
55	5	2	Min	2	Base	28.632	5.35089
55	5	2	Min	2	Wk1	11.2955	3.36088
55	5	2	Min	2	Wk12	13.713	3.70311
56	7	2	Min	2	Base	24.875	4.98748
56	7	2	Min	2	Wk1	11.2245	3.3503
56	7	2	Min	2	Wk12	5.2831	2.2985
57	7	3	Scr	2	Base	25.6215	5.06177
57	7	3	Scr	2	Wk1	13.6395	3.69317
57	7	3	Scr	2	Wk12	9.9445	3.15349
58	5	3	Scr	2	Base	34.219	5.8497
58	5	3	Scr	2	Wk1	19.1675	4.37807
58	5	3	Scr	2	Wk12	9.9055	3.1473
59	7	2	Scr	2	Base	30.694	5.54022
59	7	2	Scr	2	Wk1	8.371	2.89327
59	7	2	Scr	2	Wk12	16.547	4.0678
60	5	2	Scr	2	Base	59.8855	7.73857
60	5	2	Scr	2	Wk1	13.09	3.61801
60	5	2	Scr	2	Wk12	13.9385	3.73343
